# Supplementary material for: Lyn restrains lupus via kinase-independent mechanisms that limit Toll-like receptor activation and type I interferon responsiveness
Source: Sci Adv. 2025 Oct 17;11(42):eadz1726. doi: 10.1126/sciadv.adz1726 (PMC12533645; doi:10.1126/sciadv.adz1726)
Supplement: Supplementary file 2 — Files S1 and S2 [file sciadv.adz1726_files_s1_and_s2.zip]

Archive with 1 entries (1 files):
- adz1726_files_s1_and_s2.xlsx
