# Supplementary material for: Lyn restrains lupus via kinase-independent mechanisms that limit Toll-like receptor activation and type I interferon responsiveness
Source: Sci Adv. 2025 Oct 17;11(42):eadz1726. doi: 10.1126/sciadv.adz1726 (PMC12533645; doi:10.1126/sciadv.adz1726)
Supplement: Supplementary file 2 — Files S1 and S2 [file sciadv.adz1726_files_s1_and_s2.zip › adz1726_files_s1_and_s2.xlsx]

## Sheet: File S1. Commercial antibodies
File S1. Commercial reagents used for flow cytometry studies
Antibody / reagent	Clone	Fluorochrome	Catalogue Number	Manufacturer	RRID
Rat anti-mouse B220	RA3-6B2	BV786	563894	BD Biosciences	AB_2738472
Rat anti-mouse B220	RA3-6B2	PerCP-Cy5.5	552771	BD Biosciences	AB_39447
Rat anti-mouse B220	RA3-6B2	APC	553092	BD Biosciences	AB_398531
Rat anti-mouse B220	RA3-6B2	PE-Cy7	25-0452-82	eBioscience	AB_469627
Rat anti-mouse B220	RA3-6B2	Biotin	553086	BD Biosciences	AB_394615
Rat anti-mouse B220	RA3-6B2	PE	553090	BD Biosciences	AB_394619
Rat anti-mouse B220	RA3-6B2	FITC	553088	BD Biosciences	AB_394618
Armenian hamster anti-mouse CD3e	145-2C11	Biotin	553060	BD Biosciences	AB_394593
Armenian hamster anti-mouse CD3ε	145-2C11	FITC	553061	BD Biosciences	AB_394595
Rat anti-mouse CD4	GK1.5	FITC	553729	BD Biosciences	AB_395013
Rat anti-mouse CD4	GK1.5	Biotin	553728	BD Biosciences	AB_395012
Rat anti-mouse CD4	RM4-5	PerCP-Cy5.5	550954	BD Biosciences	AB_393977
Rat anti-mouse CD4	RM4-5	APC	553051	BD Biosciences	AB_398528
Rat anti-mouse CD4	RM4-5	Pacific Blue	558107	BD Biosciences	AB_397030
Rat anti-mouse CD5	53-7.3	PE	553023	BD Biosciences	AB_394560
Rat anti-mouse CD8α	53-6.7	BV421	100753	BioLegend	AB_10897101
Rat anti-mouse CD8α	53-6.7	APC-eFluor 780	47-0081-82	eBioscience	AB_1272185
Rat anti-mouse CD8α	53-6.7	PerCP-Cy5.5	551162	BD Biosciences	AB_394081
Rat anti-mouse CD8α	53-6.7	PE	553033	BD Biosciences	AB_394571
Rat anti-mouse CD11b	M1/70	PE	553311	BD Biosciences	AB_396680
Rat anti-mouse CD11b	M1/70	PE-Cy7	25-0112-82	eBioscience	AB_469588
Armenian hamster anti-mouse CD11c	N418	Alexa Fluor 700	56-0114-82	eBioscience	AB_493992
Rat anti-mouse CD16/32 (Fc block)	2.4G2	Unconjugated	553142	BD Biosciences	AB_394656
Rat anti-mouse CD19	1D3	BUV737	612781	BD Biosciences	AB_2870111
Rat anti-mouse CD19	1D3	eFluor 450	48-0193-82	eBioscience	AB_2734905
Rat anti-mouse CD21/CD35	eBio8D9	APC-eFluor 780	47-0211-82	eBioscience	AB_11220284
Rat anti-mouse CD23	B3B4	PE-Cy7	25-0232-82	eBioscience	AB_469604
Rat anti-mouse CD24	M1/69	BV510	747717	BD Biosciences	AB_2872196
Rat anti-mouse CD25	PC61	PE-Cy7	561780	BD Biosciences	AB_394509
Rat anti-mouse CD25	PC61	PerCP-Cy5.5	551071	BD Biosciences	AB_394031
Armenian hamster anti-mouse CD27	LG.3A10	Biotin	124206	BioLegend	AB_1236462
Armenian hamster anti-mouse CD27	LG.3A10	Pacific Blue	124218	BioLegend	AB_2561546
Syrian hamster anti-mouse CD28	37.51	APC	17-0281-82	eBioscience	AB_469374
Rat anti-mouse CD31 (PECAM-1)	390	Biotin	102404	BioLegend	AB_312899
Rat anti-mouse CD43	S7	FITC	553270	BD Biosciences	AB_394747
Rat anti-mouse CD44	IM7	APC	559250	BD Biosciences	AB_398661
Rat anti-mouse CD44	IM7	APC-eFluor780	47-0441-82	eBioscience	AB_1272244
Rat anti-mouse CD45	30-F11	BUV395	564279	BD Biosciences	AB_2651134
Rat anti-mouse CD54 (ICAM1)	KAT-1	APC	17-0542-82	eBioscience	AB_2762692
Rat anti-mouse CD62L	MEL-14	PE-Cy7	25-0621-82	eBioscience	AB_469633
Rat anti-mouse CD62L	MEL-14	FITC	553150	BD Biosciences	AB_394665
Rat anti-mouse CD62L	MEL-14	PE	553151	BD Biosciences	AB_394666
Rat anti-mouse CD62L	MEL-14	PerCP-Cy5.5	45-0621-82	eBioscience	AB_996667
Mouse anti-mouse CD64	X54-5/7.1	PerCP-Cy5.5	139308	BioLegend	AB_2561962
Armenian hamster anti-mouse CD69	H1.2F3	Alexa Fluor 700	561238	BD Biosciences	AB_10611869
Armenian hamster anti-mouse CD69	H1.2F3	PE-Cy7	25-0691-82	eBioscience	AB_469637
Rat anti-mouse CD71	C2F2	FITC	553266	BD Biosciences	AB_394743
Armenian hamster anti-mouse CD80	16-10A1	PE	553796	BD Biosciences	AB_395039
Rat anti-mouse CD86	GL1	FITC	553691	BD Biosciences	AB_394993
Rat anti-mouse CD86	GL1	BV421	564198	BD Biosciences	AB_2738663
Rat anti-mouse CD93	AA4.1	APC	17-5892-82	eBioscience	AB_469466
Armenian hamster anti-mouse CD103	2E7	Biotin	13-1031-85	eBioscience	AB_466554
Armenian hamster anti-mouse CD103	2E7	PE	12-1031-82	eBioscience	AB_465799
Rat anti-mouse CD106 (VCAM)	429	PE-Cy7	25-1061-82	eBioscience	AB_2784660
Rat anti-mouse CD115 (CSF-1R)	AFS98	Biotin	13-1152-82	eBioscience	AB_466564
Rat anti-mouse CD117 (c-kit)	2B8	FITC	553354	BD Biosciences	AB_394805
Rat anti-mouse CD127	SB/199	BUV737	612841	BD Biosciences	AB_2870163
Rat anti-mouse CD138	281-2	Biotin	553713	BD Biosciences	AB_394999
Rat anti-mouse CD172a	P84	BV421	740071	BD Biosciences	AB_2739835
Rat anti-mouse Ly-51 (CD249)	6C3	FITC	562057	BD Biosciences	AB_394672
Armenian hamster anti-mouse ICOS (CD278)	C398.4A	Red 718	566990	BD Biosciences	AB_2869993
Rat anti-mouse Ly-6C	HK1.4	APC-eFluor780	47-5932-82	eBioscience	AB_2573992
Rat anti-mouse Ly-6G	1A8	APC	560599	BD Biosciences	AB_1727560
Rat anti-mouse F4/80	T45-2342	BUV737	749283	BD Biosciences	AB_2873658
Rat anti-mouse PDCA1	eBio927	PE	12-3172-82	eBioscience	AB_763417
Rat anti-mouse TLR4	MTS510	PE	sc-13591	Santa Cruz Bio	NR#
Rat anti-mouse Ter-119	TER-119	PE	553673	BD Biosciences	AB_394986
Rat anti-mouse PDL1	MIH5	Biotin	13-5982-85	eBioscience	AB_466837
Rat anti-mouse PDL2	TY25	Biotin	13-5986-81	eBioscience	AB_466844
Rat anti-mouse FoxP3	FJK-16s	PE-Cy7	25-5773-82	eBioscience	AB_891552
Rat anti-mouse CCR7 (CD197)	4B12	PE	560682	BD Biosciences	AB_1727442
Mouse anti-mouse CX3CR1	SA011F11	PerCP-Cy5.5	149010	BioLegend	AB_2564493
Rat anti-mouse CXCR5 (CD185)	2G8	APC	560615	BD Biosciences	AB_1727519
Mouse anti-mouse I-A[b]	AF6-120.1	PerCP-Cy5.5	116416	BioLegend	AB_1953308
Mouse anti-mouse I-A[b]	AF6-120.1	APC	562823	BD Biosciences	AB_2737818
Rat anti-mouse I-A/I-E	M5/114.15.2	PECy7	107629	BioLegend	AB_2069376
Mouse anti-mouse H-2K[b]	SF1-1.1	PE	553566	BD Biosciences	AB_394924
Rat anti-mouse IgD	11-26c.2a	PerCP-Cy5.5	405710	BioLegend	AB_1575115
Rat anti-mouse IgM	R6-60.2	BV421	562595	BD Biosciences	AB_2737671
Armenian hamster anti-mouse TCR β	H57-597	Biotin	109204	BioLegend	AB_313426
Armenian hamster anti-mouse TCR γ/δ	GL3	PE	118108	Biolegend	AB_313831
Mouse anti-mouse NK1.1	PK136	BV650	564143	BD Biosciences	AB_2738617
Rat anti-mouse Siglec-F	E50-2240	BV421	562681	BD Biosciences	AB_2722581
Rat anti-mouse Siglec H	eBio440c	PE-Cy7	25-0333-82	eBioscience	AB_2573342
Rat anti-mouse IL-6	MP5-20F3	PE	554401	BD Biosciences	AB_395367
Rat anti-mouse IL-12p40	C17.8	PE	12-7123-41	eBioscience	AB_1963609
Rat anti-mouse TNFα	MP6-XT22	PE	554419	BD Biosciences	AB_395380
Rat anti-mouse EpCAM (CD326)	G8.8	Biotin	13-5791-82	eBioscience	AB_1659713
Mouse anti-mouse pSTAT1 (pY701)	4a	Alexa Fluor 647	612597	BD Biosciences	AB_399880
UEA-1 lectin	NA*	DyLight649	DL-1068	Vector Labs	NR#
Polyclonal rabbit anti-mouse IFNα	NA*	Unconjugated	PA5-119649	Thermo Fisher	AB_2913222
Polyclonal goat anti-rabbit IgG	NA*	Alexa Fluor 488	A-11008	Invitrogen	AB_143165
Streptavidin secondary	NA*	BV711	563262	BD Biosciences	AB_2869478
# NR: not reported; * NA: not applicable

## Sheet: File S2. qPCR primer sequences
File S2. Sequences of primers used for RT-PCR studies
Gene symbol	Gene name	Primer pair (F = forward, R = reverse)
Acta2	Smooth muscle alpha-2 actin	F: 5’-GTCCCAGACATCAGGGAGTAA-3’
		R: 5’-TCGGATACTTCAGCGTCAGGA-3’
Baff	B cell-activating factor of the tumour necrosis factor family	F: 5’-CAGGAACAGACGCGCTTTC-3’
		R: 5’-GTTGAGAATGGCGGCATCC-3’
Ccl2	C-C motif chemokine ligand 2	F: 5’-GTTGGCTCAGCCAGATGCA-3’
		R: 5’-AGCCTACTCATTGGGATCATCTTG-3’
Cd47	Integrin-associated protein	F: 5’-TGGTGGGAAACTACACTTGCG-3’
		R: 5’-AGAAAACCACGAAACCGTGC-3’
Cmpk2	Cytidine/Uridine Monophosphate Kinase 2	F: 5’-TGGAGGCCTACAGTACCTACC-3’
		R: 5’-CGTCATTTCCACCTTCTGACG-3’
Col1a1	Collagen Type I Alpha 1	F: 5’-TGACTGGAAGAGCGGAGAGT-3’
		R: 5’-GTTCGGGCTGATGTACCAGT-3’
Cxcl1	CXC motif chemokine ligand 1	F: 5’-CCGAAGTCATAGCCACACTCAA-3’
		R: 5’-GCAGTCTGTCTTCTTTCTCCGTTAC-3’
Cxcl10	CXC motif chemokine ligand 10	F: 5’-GTCTGAGTGGGACTCAAGGG-3’
		R: 5’-CAATGATCTCAACACGTGGGC-3’
Cxcl11	CXC motif chemokine ligand 11	F: 5’-GAAGTGATTGTTACTATGAAGGC-3’
		R: 5’-TATTGCCTGCATTATGAGGCG-3’
Cxcl9	CXC motif chemokine ligand 9	F: 5’-CGCTGTTCTTTTCCTCTTGGG-3’
		R: 5’-TTCCTTATCACTAGGGTTCCTCG-3’
Ddx58	DExD/H-box helicase 58	F: 5’-AAGAGCCAGAGTGTCAGAATCT-3’
		R: 5’-AGCTCCAGTTGGTAATTTCTTGG-3’
Fgg	Fibrinogen gamma	F: 5’-TGTGGCTACCAGAGATAACTGTTG-3’
		R: 5’-ATGTCTTCCAGCGTTCGGAG-3’
Grzb	Granzyme B	F: 5’-TCTGTACTGTCAGCTCAACCT-3’
		R: 5’-GCTGCTAAAGCTGAAGAGTAAGG-3’
Ifna	Interferon alpha	F: 5’-CCTGAGARAGAAGAAACACAGCC-3’
		R: 5’-GGCTCTCCAGAYTTCTGCTCTG-3’
Ifnb1	Interferon beta 1	F: 5’-GCTCCTGGAGCAGCTGAATG-3’
		R: 5’-CGTCATCTCCATAGGGATCTTGA-3’
Ifng	Interferon gamma	F: 5’-TCAAGTGGCATAGATGTGGAAGAA-3’
		R: 5’-TGGCTCTGCAGGATTTTCATG-3’
Il12b	Interleukin 12b	F: 5’-AGTGTGAAGCACCAAATTACTC-3’
		R: 5’-CCCGAGAGTCAGGGGAACT-3’
Il17a	Interleukin 17a	F: 5’-TCTGTGTCTCTGATGCTGTTGC-3’
		R: 5’-GAGGTTGACCTTCACATTCTGG-3’
Il1b	Interleukin 1b	F: 5’-CAACCAACAAGTGATATTCTCCATG-3’
		R: 5’-GATCCACACTCTCCAGCTGCA-3’
Il6	Interleukin 6	F: 5’-CTGCAAGAGACTTCCATCCAG-3’
		R: 5’-AGTGGTATAGACAGGTCTGTTGG-3’
Irf7	Interferon regulatory factor 7	F: 5’-AGGTGTACTGGGAGGTAGGC-3’
		R: 5’-CGAAACTCCTCCAGTTCTCGG-3’
Isg15	Interferon-stimulated gene 15	F: 5’-GAGCAAGCAGCCAGAAGCAGAC-3’
		R: 5’-ACCAGGAAATCGTTACCCCCCAG-3’
Kim1	Kidney injury molecule 1	F: 5’-TCCACACATGTACCAACATCAA-3’
		R: 5’-GTCACAGTGCCATTCCAGTC-3’
Lyn	Lyn tyrosine kinase	F: 5’-TGGCTAAGGGTAGTTTGCTGG-3’
		R: 5’-CACGGTGGATGTAGTTCTTCC-3’
Mmp12	Matrix metalloproteinase 12	F: 5’-CTGCTCCCATGAATGACAGTG-3’
		R: 5’-AGTTGCTTCTAGCCCAAAGAAC-3’
Nox2	NADPH oxidase 2	F: 5’-CCCTTTGGTACAGCCAGTGAAGAT-3’
		R: 5’-CAATCCCGGCTCCCACTAACATCA-3
Oasl2	2’-5’Oligoadenylate synthetase-like 2	F: 5’-ATTAAGGTGGTGAAGGGAGGC-3’
		R: 5’-TGGTCAGATCTGTGGTTCAGC-3’
Rsad2	Radical S-adenosyl methionine domain containing 2	F: 5’-GATGGTTCAAGGACTATGGGG-3’
		R: 5’-AAGCCACCTTGTAATCCCTGC-3’
Tnfá	Tumour necrosis factor alpha	F: 5’-CCCTCACACTCAGATCATCTTCT-3’
		R: 5’-GCTACGACGTGGGCTACAG-3’
18S	18S ribosomal RNA	F: 5’-CTCAACACGGGAAACCTCAC-3’
		R: 5’-CGCTCCACCAACTAAGAACG-3’
Gapdh	Glyceraldehyde-3-phosphate dehydrogenase	F: 5’-CTCCCACTCTTCCACCTTCG-3’
		R: 5’-GCCTCTCTTGCTCAGTGTCC-3’
